# Supplementary material for: Devices and furniture for small and sick newborn care: systematic development of a planning and costing tool
Source: BMC Pediatr. 2023 Nov 15;23(Suppl 2):566. doi: 10.1186/s12887-023-04363-w (PMC10652422; doi:10.1186/s12887-023-04363-w)
Supplement: Supplementary file 3 — Additional file 3. Review on type and quantity of neonatal devices. [file 12887_2023_4363_MOESM3_ESM.xlsx]

## Sheet: Read me 
List of proposed devices and quantities per unit capacity for Small and Sick Newborn care
The systematic process followed to identify the devices and quantify per unit capacity
			Worksheet 1: List of devices based on WHO, Interagency list of priority medical devices for essential interventions for reproductive, maternal, newborn and child health. 2015 and WHO, Human resource strategies to improve newborn care in health facilities in low- and middle-income countries. 2020.
			Worksheet 2 : List of devices for a Special Care Newborn Unit (SCNU) India SCNU and closely linked/based off that are Bangladesh and Sierra Leone – almost the same as guided by Unicef. The devices are catergorised as either essential or desirable.
			Worksheet 3:NEST/UNICEF Health Facility Assessement (HFA) list based off review of standards. Numbers based on eighteen health facilities ( 10-bed units) across four African countries implementing NEST360 intervention.
			Worksheet 4: Combined overall device list disaggregated by level of care and suggestions on the selected list of devices to focus for level 2 small and sick newborn care.
			Worksheet 5: Estimated or suggested numbers per device - showing the 10 bedded unit numbers based on Bangladesh and/or Sierra Leone and NEST360-UNICEF HFA. Also shown is the numbers based off Tanzania neonatal standards and experts inputs for a level 2 small and sick newborn care (10-bed unit).

## Sheet: 1. WHO newborn device list
Interventions	Neonatal device	Health post	Health center	District hospital
Clinical laboratory devices	Haemoglobin colour scale (starter & refill kit)
	Hemoglobinmeter
	Bilirubinometer
	Glucometer
	Analyzer, blood gas
Anthropometric equipment	Measuring board, portable
	Measuring tape
	Electronic weighing scale
	Beam type weghing scale
	Ophtalmoscope set
	Otoscope set
	Digital thermometer 32-43C
	Stethoscope
	Sphygmomanometer
	Timer, respiration, for Acute Respiration Infection
	Tourniquet, rubber, approx. 50cm
	X-ray system, mobile/fixed
	X-ray viewer (negatoscope)
	Scanner, ultrasound mobile
	Electrocardiogram (ECG)
Resuscitation/ Anaesthesia equipment
	Bag and mask resuscitation
	pulse oximeter, portable
	pulse oximeter, spotcheck
	Continous positive Airway Pressure system (CPAP)
	Infusion pump
	Suction pump
	Oxygen concentrator
	Oxygen concentrator, flowsplitter
	Laryngoscope set, newborn
	Syringe pump
	Resuscitator, hand operated, newborn set
	Table resuscitation, newborn
	Ventilator medical, newborn, with Continous Positive Airway Pressure (CPAP)
	Ventilator medical,newborn
	Nebulizer
	Incubator
	warmer heating pad
	warmer sleeping pad
	warmer, radiant heater
	Cots
Hospital equipment	Breastpump, manual
	Phototheraphy light
	light, examination, mobile
Source: WHO, Interagency list of priority medical devices for essential interventions for reproductive, maternal, newborn and child health. 2015. https://www.who.int/medical_devices/md_maternal_BOOK_May2016_D.pdf
WHO, Human resource strategies to improve newborn care in health facilities in low- and middle-income countries. 2020. https://www.who.int/publications/i/item/9789240015227

## Sheet: 2. UNICEF guides
Neonatal device	India	Bangladesh	Sierra Leone
	Quantity for 12 bed unit	Quantity for 10 bed unit	Quantity for 10 bed unit
Open care system: radiant warmer, fixed height, with trolley, drawer, oxygen bottles	12	2	6
Open care system: radiant warmer, fixed height with trolley	not listed	4	not listed
Radiant warmer, fixed height stand	not listed	2	4		Cell colour key:
Basinet on trolley, neonatal, with mattress	not listed	2	4
Phototheraphy unit, single head, high intensity	6	4	4
Resuscitator, hand-operated, neonate, 250 ml	2	6	6			Devices catergorized as desirable
Resuscitator, hand-operated, neonate, 500 ml	4	not listed	not listed
Laryngoscope set, neonate	6	2	not listed
Pump suction, portable, 220V	2	2	10
Pump suction, foot-operated	2	2	not listed
Infusion pump	not listed	not listed	6
Surgical instrument, suture/set	2	2	not listed
Syringe pump, 10,20,50 ml, single phase	3	2	2
Oxygen hood, S and M set of 3 each, including tubes	6	6	not listed
Oxygen concentrator	4	not listed	8
Themomenter, clinical, digital, 32-43c	12	20	10
Scale, baby, electronic, 10 kg<5g>	4	2	2
Pulse oxymeter, bedside, neonatal	6	6	6
Stethoscope, neonate	12	12	10
Sphygmomanometer, neonate, electronic	6	2	4
Light examination, mobile, 220-12V	6	3	4
Glucometer	3	2	not listed
CPAP system with air oxygen blender	not listed	not listed	4
Tape measure, vinyl-coated	2	6
Neonatalie complete, light (Neo Natalie Newborn simulator + bag + Mask + Penguin sucker)	not listed	4	not listed
Centrifuge, hematocrite, benchtop, up to 12000 rpm including rotor	1	1	1
Apnea monitor	not listed	3	not listed
Microscope, binocular with illuminator	1	not listed	not listed
Phototheraphy unit, single head, high intensity	4	not listed	not listed
Bilirubinometer, total bilirubin, capilary based	1	not listed	1
Indicator, TST control spot/PAC-300	1	not listed	not listed
Irradiance meter for phototheraphy units	2	1	not listed
Monitor, vital sign, NIBP, HR, SpO2, ECG, RR, Temp	1	not listed	6
ECG unit, 3 channel, portable set	2	not listed	not listed
X-ray mobile	1	1	not listed
Transport incubator, basic, with battery and o2, w/o ventilator	1	not listed	not listed
Infantometer, plexi, 31/2ft/105cm	1	not listed	not listed
Source: Unicef India, Toolkit-for-Setting-Up-Special-Care-Newborn-Units-Stabilisation-Units-and-Newborn-Care-Corners. https://www.healthynewbornnetwork.org/hnn-content/uploads/UNICEF_Toolkit-for-Setting-Up-Special-Care-Newborn-Units-Stabilisation-Units-and-Newborn-Care-Corners.pdf

## Sheet: 3. NEST-UNICEF HFA
Identification of devices
HFA devices and consumables
Neonatal Equipment and Supplies (General)
Baby nappies/diapers (cloth)
Baby nappies/diapers (disposable)
Blood collection tube holders
Blood collection tubes (appropriate small size) e.g. vacuum tubes serum and EDTA 3ml and/or 6ml
Blood collection vacuum tube needles 22G
Blood pressure accessories including neonatal sized blood pressure cuff*
Blood pressure apparatus*
Blood pressure transducer (for central arterial lines)
Capillary sample tubes (glass collection tubes)
Clean blankets, towels, or linen (for drying baby)
CT scanner (may be shared with other units)*
Dressing trays/procedure trays (or equivalent) (sterile)
Dressing trolley (or equivalent)
Echocardiography*
Electrocardiogram (ECG) recorder (may be shared with other units)*
ECG leads (reusable)
ECG leads (consumable)
ECG stickers
Endotracheal tubes size 2
Endotracheal tubes size 2.5
Endotracheal tubes size 3
Endotracheal tubes size 3.5
Endotracheal tubes (any size)
Flashlight/torch*
Gauze (any)
Sterile gauze
Glucometer*
Glucometer test strips
Heated mattresses (e.g. for hot cots)*
Hemoglobinometer*
Identification bands
Infantometer (height board or mat)*
Intra-osseous needle (or 22G needles)
IV cannula (22G or 24G or 26G)
Kidney bowls (polypropylene or stainless steel)
Lumbar puncture needles (or 23G needles)
Magill's forceps
Measuring tape
MRI (may be shared with other units)*
Nasogastric (NG) tubes size 3.5 with caps
Nasogastric (NG) tubes size 4 with caps
Nasogastric (NG) tubes size 5 with caps
Nasogastric (NG) tubes size 6 with caps
Nasogastric (NG) tubes size 8 with caps
Nasogastric (NG) tubes size 10 with caps
Newborn mittens
Newborn socks
Oxygen tubing
Padded boards and/or splints for neonates
pH monitors*
Pulse oximeter*
Neonatal sized pulse oximetry probes/sensors (reusable, match pulse oximeter)*
Neonatal sized pulse oximetry probes/sensors (consumable, match pulse oximeter)
Recharger for batteries*
Sample collection tubes (pus, cerebrospinal fluid)
Scissors
Sepsis diagnostics (bedside only)*
Spacer
Sterile (low flow) lancet for heel pricks
Sterile surgical blades
Stethoscope (neonatal)*
Suction catheters (size 5)
Suction catheters (size 6)
Suction catheters (size 8)
Suction catheters (size 10)
Suture set
Swabs and/or cotton wool balls
Thermometers (analog for newborns that measure 32°C-43°C; must measure below 35.5°C)*
Thermometers (digital for newborns that measure 32°C-43°C; must measure below 35.5°C)*
Tourniquet (or rubber band for scalp vein)
Ultrasound scanner (portable) with appropriate probes (may be shared with other units)*
Umbilical cord clamp (cord ties/sterile thread or sterile ligatures or clamp of Barr)
Umbilical vein catheters size 3.5
Umbilical vein catheters size 5
Urinary catheter sizes 3 or 4 or 5
Urine bags (pediatric)
Urine dipsticks (e.g. Multistix)
Patient monitors (at least 3 of: NIBP, HR, SpO2, ECG, RR, Temp) with accessories*
Wall clock/timer with second hand*
Weighing scales for newborns (manual)*
Weighing scales for newborns (digital)*
X-ray viewer (negatoscope) (may be shared with other units)*
Resuscitation Equipment and Supplies
Bag self-inflating (neonatal size)*
Neonatal sized face masks (size 0)*
Neonatal sized face masks (size 1)*
Penguin sucker
Resuscitation mannequin (for practice)
T piece resuscitator*
Thermal Protection Equipment and Supplies
Continuous temperature monitor* (not part of radiant warmer)
Radiant warmer*
Incubator*
Plastic bags/cling film
Newborn hats/caps (including preterm sizes)
Radiant warmer probes
Temperature probes (reusable)
Temperature probes (consumable)
KMC Wrappers
Hypoglycemia and IV Fluids Equipment and Supplies
Adhesive tape
Infusion pump (delivers larger doses than syringe pump)*
Neonatal IV tubing/infusion set with burette 100-150ml, sterile, single use
IV infusion stands without castors
IV infusion stands on castors
Sterile needles (19-26 gauge) or butterfly set (23-25 gauge)
Sterile syringes (size 1)
Sterile syringes (size 2)
Sterile syringes (size 5)
Sterile syringes (size 10)
Stopcocks 2 or 3 way
Syringe pumps (single phase, delivers microdoses)*
Rapid blood sugar testing strips/paper reagent strips or equivalent
Safe Oxygen Delivery Equipment and Supplies
Apnea monitor*
Respiratory rate monitor*
Nasal prongs (1 mm)
Nasal prongs (2 mm)
Oxygen blenders*
Oxygen, bottled/cylinder*
Oxygen concentrator*
Filters (spare, each type needed for concentrator)
Oxygen humidifiers*
Oxygen flow splitter for newborn*
Oxygen cannula
Suction pump (portable, electrical with accessories)*
Suction pump (manual, non-electric power dependent)*
Assisted Feeding Equipment and Supplies
Feeding bottles
Breast pumps (battery powered)*
Breastmilk substitute
Breast model to demonstrate how to express milk
Collection containers (for expressed breastmilk)
Dolls for nurses to model position and attachment for breastfeeding
Feeding cups
Feeding syringes (any)
Sterile feeding syringes
Litmus paper/testing strips (or equivalent)
Phototherapy Equipment and Supplies
Phototherapy lights - LED*
Phototherapy lights - fluorescent*
Spare phototherapy LED bulbs*
Spare phototherapy fluorescent bulbs*
Photolight meter and/or phototherapy calibrator*
Eye patches/eye shields
Exchange transfusion sets (may be shared with any unit)
Icterometer
Bilirubinometer*
Test strips for bilirubinometer
Transcutaneous bilirubinometer*
CPAP Equipment and Supplies
CPAP driver system (standard or bubble CPAP) with accessories*
CPAP hats
CPAP nasal cannula
CPAP prongs
CPAP tubing
Distilled water
Mechanical Ventilation Equipment and Supplies
Respirator/ventilators plus accessories*
Portable x-ray (may be shared with other units)*
iSTAT machine (hand-held blood gas analyzer)*
Cartridges for iSTAT
Infant laryngoscope*
Laryngoscope light bulb (spare)
Transilluminators*
Chest drain set
Drainage tubing and under water seal drainage bottle plus accessories
CO2 detector (capnometer)*
Retinopathy of Prematurity Equipment and Supplies
Indirect ophthalmoscope (with small pupil adjustments)*
Condensing lenses 20D for indirect ophthalmoscope
Condensing lenses 28D for indirect ophthalmoscope
Neonatal lid speculums (Alfonso)
Scleral depressors (Schoket/wire vectis)
Solution for corneal wetting (e.g. Ringer's lactate)
Laser (may be shared with other units)*
Portable diode/green laser with indirect delivery system (may be shared with other units)*
Laser goggles
Therapeutic Hypothermia
Cooling mattress or Mira cradle*

## Sheet: Possible device list by level
Neonatal medical devices	Level 1	Level 2	Transistion to Intensive care (2+)	level 3	level 3+	Selection for device cost planning tool (focus on SSNC level 2)
Hemoglobinometer	no	yes	yes	yes	yes	yes
Cots	yes	yes	yes	yes	yes	yes - include under furniture & fixtures
Weighing scales for newborns (digital)	yes	yes	yes	yes	yes	yes
Measuring tape	yes	yes	yes	yes	yes	yes - include under furniture & fixtures
Thermometers (digital for newborns that measure 32°C-43°C; must measure below 35.5°C)*	yes	yes	yes	yes	yes	yes
Bag and mask, neonatal 250-500 ml with masks 0-1-+ Penguin sucker	yes	yes	yes	yes	yes	yes
Stethoscope (neonatal)	yes	yes	yes	yes	yes	yes
Pump suction, portable, 220V	yes	yes	yes	yes	yes	yes
Radiant warmer	maybe?	yes	yes	yes	yes	yes
Pulse oximeter	maybe?	yes	yes	yes	yes	yes
Phototheraphy unit and irradience meter	no	yes	yes	yes	yes	yes
Oxygen flow splitter	no	yes	yes	yes	yes	yes
Oxygen concentrator	no	yes	yes	yes	yes	yes
Continous positive airway pressure (CPAP)	no	no	yes	yes	yes	yes
Glucometer	no	yes	yes	yes	yes	yes
Bilirubinometer	no	yes	yes	yes		yes
Syringe driver, 10,20,50 ml, single phase	no	yes	yes	yes	yes	yes
Infusion pump	no	yes	yes	yes	yes	yes
Centrifuge, hematocrit, benchtop, up to 12000 rpm, including rotor	no	yes	yes	yes	yes	maybe?
Breast pump and bottles for EBM	yes	yes	yes	yes	yes	not for 1st round
Ophtalmoscope set	no	no	yes	yes	yes	not for 1st round
X-ray , system mobile	no	no	no	yes	yes	not for 1st round
Ultrasound scanner (portable) for head scans	no	no	no	yes	yes	not for 1st round
Transport incubator, basic, with battery and o2, w/o ventilator	no	no	maybe?	yes	yes	not for 1st round
Incubator	no	yes	yes	yes	yes	no
Blood gas analyzer	no	no	no	yes	yes	no
Bottled oxygen	maybe?	maybe?	maybe?	maybe?	maybe?	no
Laryngoscope set, neonate	no	no	no	yes	yes	no
ECG UNIT, 3 channel, portable set	no	no	no	yes	yes	no
CT scanner (may be shared with other units)*	no	no	no	maybe	yes	no
Respiratory rate monitor/apnoea alarm	no	maybe?	maybe?	yes	yes	no
Weighing scales for newborns (manual)	not recommended	not recommended	not recommended	not recommended	not recommended
Infantometer (height board or mat)	no	no	no	no	no

## Sheet: SSNC device list & quantity
Neonatal medical devices	Level 1	Level 2	Transistion to Intensive care (2+)	Level 3	Level 3+	Selection for device cost planing tool (focus on SSNC level 2)	Numbers based on UNICEF guides (10 bedded unit)	Numbers based on NEST360-UNICEF HFA (post-intervention) (eighteen, 10-bed-unit health facilities)	Tanzania standards and expert inputs 10-bedded unit
Thermometers (digital for newborns that measure 32°C-43°C; must measure below 35.5°C)*	yes	yes	yes	yes	yes	yes	20		5
Weighing scales for newborns (digital)	yes	yes	yes	yes	yes	yes	2		5
Stethoscope (neonatal)	yes	yes	yes	yes	yes	yes	10		5
Ventilation bag and mask size 0 and 1 neonatal 250-500 ml	yes	yes	yes	yes	yes	yes	4		2
Pump suction, portable, 220V	yes	yes	yes	yes	yes	yes	4	2	2	Cell colour key:
Radiant warmer	maybe?	yes	yes	yes	yes	yes	6	3	2
Pulse oximeter	maybe?	yes	yes	yes	yes	yes	6	2	6
Phototheraphy unit and irradience meter	no	yes	yes	yes	yes	yes	4	5	2
Oxygen flow splitter	no	yes	yes	yes	yes	yes	not listed	2	5
Oxygen concentrator	no	yes	yes	yes	yes	yes	8	4	5
Continous positive airway pressure (CPAP)	no	no	yes	yes	yes	yes	4	3	5
Glucometer	no	yes	yes	yes	yes	yes	2	2	5
Syringe driver, 10,20,50 ml, single phase	no	yes	yes	yes	yes	yes	2	1	2
Bilirubinometer	no	yes	yes	yes	yes	yes	1	0	1
Hemoglobinometer	no	yes	yes	yes	yes	yes	1	0	1
Infusion pump	no	yes	yes	yes		yes	6	0	5
Centrifuge, hematocrit, benchtop, up to 12000 rpm, including rotor	no	yes	yes	yes	yes	maybe?
Cots	yes	yes	yes	yes	yes	yes - include under furniture & fixtures
Measuring tape	yes	yes	yes	yes	yes	yes - include under furniture & fixtures
Breast pump and bottles for EBM	yes	yes	yes	yes	yes	not for 1st round
Bag and mask, neonatal 250-500 ml with masks 0-1-+ Penguin sucker	yes	yes	yes	yes	yes	not for 1st round
Sphygmomanometer, neonate, electronic	no	no	yes	yes	yes	not for 1st round
Ophtalmoscope set	no	no	yes	yes	yes	not for 1st round
X-ray , system mobile	no	no	no	yes	yes	not for 1st round
Ultrasound scanner (portable) for head scans	no	no	no	yes	yes	not for 1st round
Transport incubator, basic, with battery and o2, w/o ventilator	no	no	maybe?	yes	yes	not for 1st round
Laryngoscope set, neonate	no	no	no	yes	yes	no
CT scanner (may be shared with other units)*	no	no	no	maybe	yes	no
Respiratory rate monitor/apnoea alarm	no	maybe?	maybe?	yes	yes	no
Bottled oxygen	maybe?	maybe?	maybe?	maybe?	maybe?	no
Incubator	no	yes	yes	yes	yes	no
Blood gas analyzer	no	no	no	yes	yes	no
ECG UNIT, 3 channel, portable set	no	no	no	yes	yes	no
Weighing scales for newborns (manual)	not recommended	not recommended	not recommended	not recommended	not recommended	no
Infantometer (height board or mat)	no	no	no	no	no
