# Supplementary material for: Devices and furniture for small and sick newborn care: systematic development of a planning and costing tool
Source: BMC Pediatr. 2023 Nov 15;23(Suppl 2):566. doi: 10.1186/s12887-023-04363-w (PMC10652422; doi:10.1186/s12887-023-04363-w)
Supplement: Supplementary file 4 — Additional file 4. ABC planning and costing tool for ward furniture and neonatal devices. [file 12887_2023_4363_MOESM4_ESM.xlsx]

## Sheet: ReadMe
ABC_Neonatal Device Planning and Costing Tool User testing version
Goal: A tool to support health facility managers/planners of one or multiple facilities to equip level-2 care plus respiratory support with continuous positive airway pressure (CPAP) . The tool enables planning, budgeting and purchase of ward furniture, context-specific neonatal devices and training for use at device installation.
Tool structure
1) Structured into three components: Component 1: Ward furniture, Component 2: Devices, Component 3: User training at device installation
2) Each data input field has guidance notes to guide the user.
3) For each component the user can plan quantities and estimate costs by using either default or customised data.
4) The tool estimates quantities for a single health facility; if planning for multiple facilities, the tool assumes standard estimates for all, and total results are displayed in the procurement report and cost dashboard.
5) The cost calculations are in standard US dollars, but the costs results are displayed in both US dollars and local currency.
Default estimates derivation:
a) Quantity estimation: The tool estimates furniture (Component 1) and training at device installation (Component 3) quantities based on a 40-bed newborn unit with five rooms; and device (component 1) quantities based on a 10-bed level-2 care (high dependency unit)
b) Cost estimation: The tool's unit costs are determined by the market price set by the government procurement agency and local government suppliers (median of Kenya, Nigeria, and Tanzania). The device cost is inclusive of shipping, customs & tarrifs, inspection, and distribution.
Tool navigation
The tool is made up of three tabs based on the components plus ReadMe and General data inputs. The tool's components are easily navigated stepwise via the tabs at the bottom of the screen. The data input sheets are explained below:
Input sheet (REQUIRED)
Input sheets (OPTIONAL - can complete only the components you wish, recommended to complete all stepwise)
Output sheet
Tool cell colour codes
Data request list before using the tool
The data inputs required before populating each tab are listed below. You can use more recent data or follow the link in the tool to determine the statistics.
	Data input	Tab to enter
	Population size in your country	General data input
	Number of annual live births (recent statistics )	General data input
	Inventory list of functional newborn ward furniture (if available)	1. Ward furniture
	Inventory list of functional neonatal devices (if available)	2. Devices
	Training logistics	3. Installation training
Welcome Questions/Feedback:
	Alice.Tarus@lshtm.ac.uk
	becca.kirby@kellogg.northwestern.edu
	Joy.Lawn@lshtm.ac.uk

## Sheet: Assumptions
ABC_Neonatal Device Planning and Costing Tool
	Assumptions & Data sources
General assumptions	The default estimates are tailor-made for setting up a newborn unit at a district hospital. i.e. 40-bed newborn unit with a 10-bed level-2 care unit (High dependency unit) for care of small and sick newborns
	The tool follows the Activity-Based Costing (ABC) approach, providing specific inputs for SSNC components
	The tool customisation feature allow users input policy or context-specific data for more accurate estimates
	The tool assumed a constant unit cost, economies of scale and other cost saving opportunities were not explored.
General data inputs	Selection of the "Option 1 (default)" allows estimation of quantities and costs using default estimates throughout the tool.
	Selection of the "Option 2 (customise)" allows tailored estimation of quantities and costs.
	Baseline numbers of the functional ward furniture and neonatal devices
	The tool assumes the user should have an inventory of exisitng furniture and devices.
	Unrepairable equipment are assumed to be unavailable. Thus, not included in the baseline count.
	Exsting devices accessories & consumables are not assessed.
	The brand name, mode, year of manufacturer, and date of installation are out of the scope.
Component 1 : Ward furniture
	List of furniture and fixtures
	List of items compiled through a review of WHO/UNICEF guidelines, and Tanzania national neonatal care manuals
	Quantification
	Number per ward furniture and fixtures are calculated based on the number of rooms and cots/beds
	Default numbers based on Tanzania neonatal floor plan i.e. 40-bed newborn unit including 10-bed level-2 care unit (High dependency unit)
	A contigency of one item per ward fixture is made to account for breakdowns
	Unit cost
	The tool assumes the ward furniture and fixtures are procured locally from government suppliers
	Default unit cost based on the local government suppliers costs (median of Kenya, Nigeria and Tanzania)
	Unit costs is inclusive of distribution cost to the health facility.
Component 2: Neonatal devices
	List of devices
	Device list is editable to add or remove and was informed particularly by UN publications
	Quantification
	Numbers of devices based on the number of beds.
	Default numbers informed by UNICEF neonatal care manuals: UNICEF India for a 12-bed unit (21); UNICEF Bangladesh for a ten-bed unit (23); and UNICEF Sierra Leone for a ten-bed unit, and expert inputs.
	The device specification of the 11 devices are based on UNICEF/NEST360 Target product profiles .
	Unit costs
	Default unit costs derived from government procurement agencies’ (Kenya, Nigeria & Tanzania) publicly available pricelists
	The government procurement agency pricelists do not give minimum specifications for devices. Thus the price is bound to change once device specification is factored
	Device installation was assumed to be done by government-salaried biomedical experts. Thus not costed.
	The government procurement agency prices may be marginally lower on average than private distributor costs. Differences may be attributable to more stringent device specifications and add-ons post distribution (e.g., installation, one-year warranty costs, starter packs of consumables, etc.) included in private distributor costs
Component 3: Training at device installation
	List of Training inputs
	Training inputs drawn from the experience of implementing small and sick newborn care package through the NEST360 alliance in 67 newborn units
	Quantification
	The tool assumes the ratio of nurses required for a 40-bed neonatal unit is 26, and at least 50% (13) are trained for device use.
	the tool provides a provision to include nurses from other service areas: postnatal, labour ward, peds ward- rotation/receive babies. This allows knowledge sharing in the event of staff rotation
	Tool assumes two biomedical technicians/engineers (BMETs) (one responsible for the whole hospital and one attached to the newborn unit) are needed for a functional 40-bed neonatal unit
	Specialised cadres (neonatal nurse and neonatologist) are included if available. The tool assumes the unit has at least one of each.
	The default recommended number of health professionals per 40-bed neonatal unit is 25.
	Unit costs
	Government reimbursement policies and prevailing market costs (i.e., cost of stationeries, meals, refreshments, etc.) across three countries (Kenya, Nigeria, and Tanzania) informed the default unit cost estimates
Cost dashboard	Tool summarises the costs from the components (1 to 3), assesses cost drivers and determines the financial implication of investing in neonatal unit intervention.

## Sheet: General data inputs
			ABC_Neonatal Device Planning and Costing Tool
	Directions: Follow the step-by-step instructions below as you enter general data to inform other steps.
	COUNTRY LEVEL INPUTS
	Enter general information about your country
			Select your country from the drop down menu	Kenya
			The name of your currency	KES
			Enter current local currency exchange rate equivalent to One USD (follow the link to estimate)	135	https://www.oanda.com/currency-converter/en/?from=USD&to=USD&amount=1
			Enter estimated population in your country (follow the link to estimate)	53000000	https://data.worldbank.org/indicator/SP.POP.TOTL
			Enter the number of annual live births (based on latest available statistics)	2000000
	HEALTH FACILITY PLANNING INPUTS
	Enter information about the health facilities you want to plan for. You can plan for a single facility or several facilities with similar features
			Neonatal scale up planning
			Enter number of health facilities you would like to plan for:(Default suggestion: tool assumes standard features for all facilities)	100
			Estimating the number of neonatal cots/beds for the WHO level 2+ unit
			Which level of neonatal care would like to plan for? ( Default suggestion: WHO Level-2 plus CPAP (special newborn care+ transit )	Level-2 care (Special newborn care)
			Select the most suitable option you would like to use plan for number beds/cots in the newborn unt	Option 1 (default)
			Option 1 (default): Use the 40-bed neonatal unit of which a 10-bed is a level-2 care unit(high dependency unit) for care of small and sick newborns	40-bed neonatal unit with 10-bed level-2 care
			Option 2 (customise): Enter the number of beds/cots in the neonatal unit (multiples of 10)	60
			Number of neonatal cots/beds for the WHO level 3 unit
			Enter the number of beds/cots for the neonatal intensive care unit (WHO level 3)
	Hyperlink to OPTIONAL Tabs
	If you would like to navigate directly to one of the component tabs, click the link:
			1. Ward Furniture
			2. Devices
			3. Installation Training

## Sheet: 1. Ward furniture
			ABC_Neonatal Device Planning and Costing Tool
	Directions: Follow the steps below to calculate the required numbers and estimate the cost of the neonatal ward furniture and fixtures.
	ESTIMATION OF THE NUMBER OF ROOMS AND COTS/BEDS PER ROOM
	The number of rooms and beds is the unit of analysis to determine quantity of furniture and fixtures required. Enter number of rooms and neonatal cots per room for level-2 care neonatal unit you are planning for.
	STEP 1-a
			Number of rooms	Option 1 (default)		Option 1 (default)	Option 2 (customise)
			Enter the number of wards in the newborn unit (default number of rooms following Tanzania newborn floor plan is 5: Level-2 care/high dependency room, isolation room, kangaroo mother care , general neonatal ward, and rooming-in)	5		5
			Number of neonatal cots/beds per room
			Based on the option chosen in the General data inputs tab: Default option automatically autopopulates the number of cots/beds per room. Option 2 customise - enter the total number of cots/beds and number per room.	Option 1 (default)		Option 1 (default)	Option 2 (customise)
			Total number of cots/beds				40
			High dependency unit- baby cots	10		10
			General neonatal ward (step down)- baby cots	10		10
			Rooming in- Adult beds	5		5
			KMC ward- special mother beds	10		10
			Isolation ward - baby cots	5		5
			If planning for neonatal level 3, enter the additional number of cots/beds	0			Option 2 (customise)
			NICU	0
			iKMC (special mother beds)	0
	HEALTH FACILITY BASELINE DATA
	Enter quantities of AVAILABLE & FUNCTIONAL ward furniture and fixtures. The tool assumes baseline number is similar for all health facilties if planning for more than one/
	STEP 1-b
			Ward furniture & fixtures for neonatal unit (functional)				Baseline number of functional ward furniture
			Baby cots
			Beds for rooming-in
			Special mother beds-KMC
			Chairs-KMC
			Room thermometer
			Room heater
			Wall clock with seconds' hand
			Bedside lamp for procedures
			Emergency trolley
			Medicine trolley
			Ordinary trolley
			Refrigerator with freezer compartment
			Medicine cabinets
			Water distiller 5L/Hr
			Oxygen cylinder (back up with humidifier and flow splitter)
			Oxygen cylinder (small for transport)
			Tape measure, vinyl-coated
			Voltage stabilizer and UPS
			Add additional items available
			item 1
			item 2
			item 3
			item 4
			item 5
			item 6
			item 7
			item 8
			item 9
			item 10
			item 11
			item 12
			item 13
			item 14
			item 15
			item 16
			item 17
			item 18
			item 19
			item 20
	FURNITURE QUANTIFICATION
	The following is a list of eighteen ward fixture and fixture items, along with default quantities for a 40-bed newborn unit with 5 rooms. If you want to change the suggested numbers, fill out the Option 2 (customise)" column. There are rows at the end of the table where you can add more neonatal ward furniture and fixtures.
	STEP 1-c
			Ward furniture & fixtures for neonatal unit	Additional furniture & fixtures based on baseline numbers and option selected		Option 1 (default)	Option 2 (customise)
			Baby cots	25		25
			Beds for rooming-in	5		5
			Special mother beds-KMC	10		10
			Chairs-KMC	5		5
			Room thermometer	5		5
			Room heater	5		5
			Wall clock with seconds' hand	5		5
			Bedside lamp for procedures	6		6
			Emergency trolley	6		6
			Medicine trolley	6		6
			Ordinary trolley	6		6
			Refrigerator with freezer compartment	2.5		2.5
			Medicine cabinets	1		1
			Water distiller 5L/Hr	1		1
			Oxygen cylinder (back up with humidifier and flow splitter)	2.5		2.5
			Oxygen cylinder (small for transport)	2.5		2.5
			Tape measure, vinyl-coated	6		6
			Voltage stabilizer and UPS	3		3
			Please list other items as rows here and estimate required quantity
			item 1	0
			item 2	0
			item 3	0
			item 4	0
			item 5	0
			item 6	0
			item 7	0
			item 8	0
			item 9	0
			item 10	0
			item 11	0
			item 12	0
			item 13	0
			item 14	0
			item 15	0
			item 16	0
			item 17	0
			item 18	0
			item 19	0
			item 20	0
	FURNITURE COST ESTIMATION
	This calculator computes the cost of purchasing the items locally. The default costs are the local suppliers median costs across three African countries (Kenya, Nigeria and Tanzania); you can adjust the unit costs in the "customise unit cost column" to reflect your country's costs
	STEP 1-d		Ward furniture & fixtures for neonatal unit	Total cost (USD)		Default Unit cost (USD)	Customise Unit cost (USD)
			Baby cots	4859.61		194.384
			Beds for rooming-in	2733.85		546.77
			Special mother beds-KMC	6000		600
			Chairs-KMC	408.04		81.6079
			Room thermometer	4500		900
			Room heater	320.55		64.11
			Wall clock with seconds' hand	63.0888		12.6178
			Bedside lamp for procedures	665.015		110.836
			Emergency trolley	4896.47		816.079
			Medicine trolley	1009.42		168.237
			Ordinary trolley	757.066		126.178
			Refrigerator with freezer compartment	1051.48		420.592
			Medicine cabinets	210.296		210.296
			Water distiller 5L/Hr	420.592		420.592
			Oxygen cylinder (back up with humidifier and flow splitter)	799.125		319.65
			Oxygen cylinder (small for transport)	609.859		243.943
			Tape measure, vinyl-coated	9.79295		1.63216
			Voltage stabilizer and UPS	3450		1150
			Other items as required
			item 1	0
			item 2	0
			item 3	0
			item 4	0
			item 5	0
			item 6	0
			item 7	0
			item 8	0
			item 9	0
			item 10	0
			item 11	0
			item 12	0
			item 13	0
			item 14	0
			item 15	0
			item 16	0
			item 17	0
			item 18	0
			item 19	0
			item 20	0
			Total cost per health facility (USD)	32764.3
			Total scale-up cost for health facilities you are planning for (USD)	3.27643e+06

## Sheet: 2. Devices
			ABC_Neonatal Device Planning and Costing Tool
	Directions: Follow the step-by-step instructions below to calculate the devices gap and determine the preferred specification. Read through each step as you input data in respective fields.
	HEALTH FACILITY BASELINE DATA
	Enter the quantities of AVAILABLE & FUNCTIONAL neonatal devices
			Enter the baseline number of the functional ward furniture and neonatal devices available? (default suggestion is the baseline number is similar for all the health facilities)
			Medical devices for neonatal care (functional)				Baseline number
			Thermometer
			Stethoscope,neonatal
			Weighing scales for newborns 10 kg<5g>
			Ventilation bag and mask size 0 and 1
			Infant radiant warmer
			Glucometer
			Pulse oximeter, bedside, neonatal
			Phototheraphy unit
			Pump suction (electrical)
			Infusion pump
			Syringe pump
			Continous positive airway pressure (CPAP)
			Bilirubinometer, blood based
			Oxygen concentrator with accessories
			Oxygen flow splitter
			Hemoglobinometer
			Add additional items available
			item 1
			item 2
			item 3
			item 4
			item 5
			item 6
			item 7
			item 8
			item 9
			item 10
			item 11
			item 12
			item 13
			item 14
			item 15
			item 16
			item 17
			item 18
			item 19
			item 20
	NEONATAL DEVICES QUANTIFICATION
	The device numbers are based on a 10-bed Level-2 care unit. To override the default numbers and customise do so in the "Option 2 (customise)" column. If you want to add more neonatal medical devices (2-a), include them at the bottom of the table and estimate the required quantity
	STEP 2-a
			Medical devices for neonatal care	Additional devices based on baseline numbers and option selected		Option 1 (default)	Option 2 (customise)
			Thermometer	5		5
			Stethoscope,neonatal	5		5
			Scale, baby, electronic, 10 kg<5g>	5		5
			Ventilation bag and mask size 0 and 1	2		2
			Infant radiant warmer	2		2
			Glucometer	5		5
			Pulse oximeter, bedside, neonatal	6		6
			Phototheraphy unit	2		2
			Pump suction (electrical)	2		2
			Infusion pump	5		5
			Syringe pump	2		2
			Continous positive airway pressure (CPAP)	5		5
			Bilirubinometer, blood based	1		1
			Oxygen concentrator with accessories	5		5
			Oxygen flow splitter	5		5
			Hemoglobinometer	1		1
			List additional items as rows here and estimate required quantity
			item 1	0
			item 2	0
			item 3	0
			item 4	0
			item 5	0
			item 6	0
			item 7	0
			item 8	0
			item 9	0
			item 10	0
			item 11	0
			item 12	0
			item 13	0
			item 14	0
			item 15	0
			item 16	0
			item 17	0
			item 18	0
			item 19	0
			item 20	0
	DEVICE COST ESTIMATION
	Calculates the cost of purchasing the required devices. The prepopulated default cost estimates were obtained from median of the government procurement agencies ( Kenya, Nigeria and Tanzania). The prices are inclusive of freight, applicable taxes, and distribution costs. You can customise the unit costs in the "customise unit cost " column based on your context
	STEP 2-b		Medical devices for neonatal care	Total cost facility (USD)		Default unit cost (USD)	Customise unit cost (USD)
			Thermometer	41.6667		8.33333
			Stethoscope,neonatal	144.45		28.89
			Scale, baby, electronic, 10 kg<5g>	444.45		88.89
			Ventilation bag and mask size 0 and 1	44.44		22.22
			Infant radiant warmer	6888.88		3444.44
			Glucometer	187.5		37.5
			Pulse oximeter, bedside, neonatal	306.66		51.11
			Phototheraphy unit	3010		1505
			Pump suction (electrical)	733.333		366.667
			Infusion pump	3541.67		708.333
			Syringe pump	1616.67		808.333
			Continous positive airway pressure (CPAP)	6666.65		1333.33
			Bilirubinometer, blood based	1943.84		1943.84
			Oxygen concentrator with accessories	5000		1000
			Oxygen flow splitter	2591.79		518.359
			Hemoglobinometer	150		150
			List other additional items as rows here and estimate required quantity
			item 1	0
			item 2	0
			item 3	0
			item 4	0
			item 5	0
			item 6	0
			item 7	0
			item 8	0
			item 9	0
			item 10	0
			item 11	0
			item 12	0
			item 13	0
			item 14	0
			item 15	0
			item 16	0
			item 17	0
			item 18	0
			item 19	0
			item 20	0
			Total cost per health facility ( USD)	33312
			Total scale-up cost for health facilities you are planning for (USD)	3.3312e+06
	Once you have reviewed and customised the data inputs above, proceed to Component 3 Device installation training.

## Sheet: 3. Installation training
			ABC_Neonatal Device Planning and Costing Tool
	Directions: Follow the step-by-step instructions below to plan for device installation training. Read through as you follow STEP3- a to STEP3-c, then proceed to procurement report and cost dashboard for the results.
	DEVICE USER TRAINING PLANNING
	The tool allows planning of an onsite, face to face training during device installation. The training is meant for all cadres attached to the newborn unit.
	STEP 3-a
			Enter the number of trainees per cadre	Option 1 (default)		Option 1 (default)	Option 2 (customise)
			Nurses (50%-75% of attendees)	13		13
			Clinical officers (resident clinical officer)	4		4
			Medical doctors (resident doctor/paediatrician, interns)	4		4
			Biomedical technicians/engineers	2		2
			Sepcialist- neonatologist (if available)	1		1
			Neonatal nurse/ ped nurse (if available)	1		1
			Add other cadres
			Total number of trainees per facility	25		25	0
			Required number of facilitators (2 per facility) for nurse and biomedical technician (there is pool of facilitators trained at national level)	2		2
			Total number of training participants per facility	27		27	0
	PLANNING ADDITIONAL POSSIBLE TRAINING
	The tool allows planning of health professionals additional Face to face training.
	STEP 3-b		Select whether you would like to conduct onsite mentorship (4 participants per faclity trained for 2 days)	No
			Select whether you would like to intergrate newborn care national guideline/protocol training with use of device (all participants trained for 5 days and the ratio of facilitator to trainees is 1:6)	No
			Select whether you would like to conduct offsite trainers training ( a 3 days training of senior professionals housed in one of leading universities focused in training peditrician/neonatal nurse)	No
			If YES, enter the number of senior professionals to be trained
	TRAINING COST DATA
	The tool assumes the training is conducted onsite, thus no per diem nor travel allowance, you only need to plan for snacks and refreshment. If you like to adjust the default settings do so in the "customise unit costs" column.
	STEP 3-c			Total cost (USD)		Default unit cost (USD)	Customise unit cost (USD)
			Device installation training cost	1782
			Refreshment and snacks/lunch	54		2
			Training materials- stationery (modules, job aids, protocols, booklets, marker pens, flip charts)	135		5
			Facilitation fee	1350		50
			Facilitator's travel reimbursement	189		7
			Airtime for training cordination (training cordination done by facilitators)	54		2
			Mentorship cost	0
			Refreshment and snacks/lunch	0		2
			Training materials- stationery (modules, job aids, protocols, booklets, marker pens, flip charts)	0		5
			Facilitation fee	0		50
			Facilitator's travel reimbursement	0		7
			Airtime for training cordination	0		2
			Newborn guideline training cost	0
			Refreshment and snacks/lunch	0		2
			Training materials- stationery (modules, job aids, protocols, booklets, marker pens, flip charts)	0		5
			Facilitation fee	0		50
			Facilitator's travel reimbursement	0		7
			Airtime for training cordination	0		2
			Trainers training cost	0
			Facilitator's fees	0		50
			Participants allowance	0		50
			Off-site conference package	0		40
			Training cost per facility	1782
			Total scale-up cost for health facilities you are planning for	178200

## Sheet: Procurement Report
			ABC_Neonatal Device Planning and Costing Tool
	Directions: This tab shows the specifications of qualified devices, examples of models and quantities based to input data fields to guide procurement
	FEATURES OF QUALIFIED DEVICES
	11 of the 16 devices are qualified by UNICEF-NEST360 as suitable for newborn care in low-resource settings. Below are minimum technical and operational characteristics per device and examples of device models that meet the specification to guide your decision.
			Medical devices for neonatal care (with specifications)	Characteristics	Minimum specification
			Pump suction (electrical)	Regulation	At least one of: CE marking, approved by US FDA or another stringent regulatory body of a founding member of IMDRF (e.g., Japan or Australia or Canada)
				Pressure	60-120 mm Hg with continuous adjustment
				Bottle Capacity	1 L
				Noise Level	As low as possible
				Cleaning	Collection vessel easy to clean reusable.
				Maintenance	No maintenance or lubrication.
				Operation Mode	Adjustable to neonatal setting (60-100 mm Hg)
				Power Source	Mains Power
				Voltage	Model must match the voltage and frequency of the purchasing country’s local power grid (e.g., 110-120 VAC at 60 Hz or 220-240 VAC at 50 Hz)
			Infant radiant warmer	Regulation	At least one of: CE marking, approved by US FDA or another stringent regulatory body of a founding member of IMDRF (e.g., Japan or Australia or Canada)
				Benchtop Measurement Accuracy	±0.1°C
				Clinical Measurement Accuracy	±0.3°C
				Stability	< 0.5°C
				Includes Timer	Yes
				Mobility	Has wheels; can be moved by one person
				Uniformity	< 1°C
				Alarm Characteristics	Visual and Auditory
				Patient Accessibility and Visibility	Patient is visible and accessible to healthcare worker
				Temperature Control	Based on infant’s temperature and includes fail-safe mode
				Power Source	Mains Power
				Voltage	Model must match the voltage and frequency of the purchasing country’s local power grid (e.g., 110-120 VAC at 60 Hz or 220-240 VAC at 50 Hz)
			Pulse oximeter, bedside, neonatal	Regulation	At least one of: CE marking, approved by US FDA or another stringent regulatory body of a founding member of IMDRF (e.g., Japan or Australia or Canada)
				Pulse rate	30-240 bpm
				Sp02 Accuracy	+-3%
				Alarms	Auditory
				Alarm Limits - PR	80-180 bpm OR 100-180 bpm 2
				Alarm Limits - Sp02	Adjustable
				Continuous Measurement	Yes
				Patient Interface	Neonate specific, biocompatible and reusable
				Weight	<500 grams, portable
				Power Source	Mains with rechargeable battery
				Regulation	At least one of: CE marking, approved by US FDA or another stringent regulatory body of a founding member of IMDRF (e.g., Japan or Australia or Canada)
			Phototheraphy unit	Irradiance	Standard Phototherapy: 8-10 uW/cm2/nm AND Intensive Phototherapy: >30 uW/cm2/nm
				Light source	LED
				Peak Wavelength	430-490 nm
				Effective Treatment Area	>1300 cm2
				Bulb Lifetime	44,000 hours
				Irradiance Meter	Available
				Power source	Mains with battery backup
				Voltage	Model must match the voltage and frequency of the purchasing country’s local power grid (e.g., 110-120 VAC at 60 Hz or 220-240 VAC at 50 Hz)
			Oxygen flow splitter	Regulation	At least one of: CE marking, approved by US FDA or another stringent regulatory body of a founding member of IMDRF (e.g., Japan or Australia or Canada)
				Air Flow per Patient	0-2 L/min
				Flow control	Each patient has individually controlled flow rate
				Number of Output	At least 2
			Oxygen concentrator	Regulation	At least one of: CE marking, approved by US FDA or another stringent regulatory body of a founding member of IMDRF (e.g., Japan or Australia or Canada)
				Time to Reach 95% of Specified Performance	< 5 Min
				Oxygen Purity	93% ± 3%
				Alarms	visual and auditory alarms
				Mobility	Whole unit moveable with wheels on at least two feet
				Oxygen Outlet	Recessed, replaceable metal barbs
				Noise Level	≤50 decibels; low as possible
				Weight	<30 kg
				Usage Meter	Non-resettable digital or analog meter displaying cumulative hours of operation
				Flow Meter	At least 1 [flow meter] with min incremental 0.5 LPM
				Flow Rate	8-10 LPM
				Minimal Flow Rate	2 LPM
				Oxygen Monitor	Visual and audible status
			Continous positive airway pressure (CPAP)	Regulation	At least one of: CE marking, approved by US FDA or another stringent regulatory body of a founding member of IMDRF (e.g., Japan or Australia or Canada)
				Flow Driver	Integrated (on-board air compressor)
				oxygen Flow Capacity	0-10 L/min
				Pressure	5-8 cm H20
				Total (blended) Flow	0-10 L/min
				Alarms	Audio Power
				Accessories	Proprietary
				Consumables	Available
				Power source	main with battery backup
				Voltage	Model must match the voltage and frequency of the purchasing country's local power grid (e.g., 110-120 VAC at 60 Hz or 220-240 VAC at 50 Hz)
			Glucometer	Regulation	At least one of: CE marking, approved by US FDA or another stringent regulatory body of a founding member of IMDRF (e.g., Japan or Australia or Canada)
				Result format	quantitative across whole linear range (should be able to switch between mg and mmol
				Result units	mg/dL OR mmol/L
				Precision	±2% or 2.5 mg/dL, whichever is greater
				Linear range	0-20 mmol/L (0-360 mg/dL)
				Accuracy	± 8% 2 ± 0.2 mmol/L at 3 mmol/L (± 3.6 mg/dL at 54 mg/dL)
				Sample	Whole blood heel-stick sample <50 µL
			Syringe pump	Regulation	At least one of: CE marking, approved by US FDA or another stringent regulatory body of a founding member of IMDRF (e.g., Japan or Australia or Canada)
				Size	small footprint; portable
				Decontamination	Easy to clean with common disinfecting agents
				Alarm characteristics	visual and auditory
				syringe requirements	syringe 5-60 mL, works with multiple syringe type
				Flow rate requirements	0.1 -60 mL/hr
				Benchtop measurement accuracy (for flow rate)	±3.0%
				Occlusion Detection	Adjustable based on pre-set (5, 10, 25 psi)
				Weight	< 5 kg (without batteries)
				Voltage	Model must match the voltage and frequency of the purchasing country's local power grid (e.g., 110-120 VAC at 60 Hz or 220-240 VC at 50 Hz)
			Bilirubinometer, blood based	Regulation	At least one of: CE marking, approved by US FDA or another stringent regulatory body of a founding member of IMDRF (e.g., Japan or Australia or Canada)
				Result format	Quantitative across whole linear range
				Result units	Must display mg/dL or µmol/L
				Sample	Whole blood heel=stick sample <50 µL; doesn't require user to separate serum using a centrifuge
				Linear range	5-30 mg/dL (85.5 - 513 µmol/L)
				Accuracy	± 20% from 5-30mg/dL (85.5 - 513 µmol/L) 2
			Hemoglobinometer	Regulation	At least one of: CE marking, approved by US FDA or another stringent regulatory body of a founding member of IMDRF (e.g., Japan or Australia or Canada)
				Result units	g/dL OR g/L
				Sample	Whole blood heel-stick sample <25 µL; doesn't require user to separate serum using a centrifuge
				Linear range	4.5-25 g/dL.
				Accuracy	± 1.75 g/dL
				Result format	Quantitative; semi quantitative below 5 or above 25 g/dL
				Power source	Mains with rechargeable battery
	EXAMPLES OF DEVICES MODELS THAT MEET MINIMUM SPECIFICATION & QUANTITIES
			Medical devices for neonatal care (with device model options)	Device model	Total quantities per facility	Total quantities to procure (based on the total number of health facilities you are planning for)
			Thermometer		5	500
			Stethoscope,neonatal		5	500
			Scale, baby, electronic, 10 kg<5g>		5	500
			Ventilation bag and mask size 0 and 1		2	200
			Pump suction (electrical)	3A Aspeed Professional	2	200
			Infant radiant warmer	MTTS Wallaby | Phoenix NWS-101	5	500
			Pulse oximeter, bedside, neonatal	Acare Lifebox| Bistos BT-710	6	600
			Phototheraphy unit	MTTS Colibri | MMTS Firefly | Phoennix Brilliance Pro	2	200
			Oxygen flow splitter	CAIRE Chart SureFlow Oxygen Flow Station | Canta Flow Splitter | Longfian Oxygen 5-way Flow Splitter	2	200
			Oxygen concentrator with accessories	Canta V8-WN-NS | CAIRE Airsep NewLife Intensity 10 | Longfian Jay-10 Dual Flow	5	500
			Continous positive airway pressure (CPAP)	Diamedica UK Baby CPAP 10 | Pumani bubbleCPAP	2	200
			Glucometer	Nova StatStrip Glucose Hospital Meter System | Nova StatStrip Xpress2	5	500
			Syringe pump	Mindray BeneFusion SP3	1	100
			Bilirubinometer, blood based	BiliDx Bilirubinometer | Calmark AB Neo-Bilirubin	5	500
			Infusion pump		5	500
			Hemoglobinometer	EKF Diaspect| HemoCue 201+	1	100
			List other additional items as rows here and enter the device model)
			item 1		0	0
			item 2		0	0
			item 3		0	0
			item 4		0	0
			item 5		0	0
			item 6		0	0
			item 7		0	0
			item 8		0	0
			item 9		0	0
			item 10		0	0
			item 11		0	0
			item 12		0	0
			item 13		0	0
			item 14		0	0
			item 15		0	0
			item 16		0	0
			item 17		0	0
			item 18		0	0
			item 19		0	0
			item 20		0	0
	FURNITURE QUANTITIES
			Ward furniture & fixtures for neonatal unit	Total quantities per facility	Total quantities to procure (based on the total number of health facilities you are planning for)
			Baby cots	25	2500
			Beds for rooming-in	5	500
			Special mother beds-KMC	10	1000
			Chairs-KMC	5	500
			Room thermometer	5	500
			Room heater	5	500
			Wall clock with seconds' hand	5	500
			Bedside lamp for procedures	6	600
			Emergency trolley	6	600
			Medicine trolley	6	600
			Ordinary trolley	6	600
			Refrigerator with freezer compartment	2.5	250
			Medicine cabinets	1	100
			Water distiller 5L/Hr	1	100
			Oxygen cylinder (back up with humidifier and flow splitter)	2.5	250
			Oxygen cylinder (small for transport)	2.5	250
			Measuring tape	6	600
			Voltage stabilizer and UPS	3	300
			Additional ward furniture and fixtures
			item 1	0	0
			item 2	0	0
			item 3	0	0
			item 4	0	0
			item 5	0	0
			item 6	0	0
			item 7	0	0
			item 8	0	0
			item 9	0	0
			item 10	0	0
			item 11	0	0
			item 12	0	0
			item 13	0	0
			item 14	0	0
			item 15	0	0
			item 16	0	0
			item 17	0	0
			item 18	0	0
			item 19	0	0
			item 20	0	0

## Sheet: Cost Dashboard
			ABC_Neonatal Device Planning and Costing Tool
			Cost estimates overview
			Country	Kenya
			Level of newborn care	Level-2 care (Special newborn care)
			Number of beds & cots	40-bed neonatal unit with 10-bed level-2 care unit(high dependency unit)
			Number of health facilities	100
			Total set-up cost per health facility
			Total costs	67858.3	67.8583
			Ward furniture and fixtures	32764.3	32.7643
			Neonatal devices	33312	33.312
			User installation training	1782	1.782
			Total scale up costs estimates
				USD	KES
			Total scale up cost	6.78583e+06	9.16087e+08
			Ward furniture and fixtures	3.27643e+06	4.42318e+08
			Neonatal devices	3.3312e+06	4.49712e+08
			User installation training	178200	24057000
			Budgetary implications
			Set up cost per capita	0.128034
			Set up cost per birth	3.39291

## Sheet: Inputs_validation
Country	Currency code		No. of beds estimation	Type of facility	level of neonatal care
Algeria	DZD	National	Option 1 (default)	New	Level-2 care (Special newborn care)	Yes
Angola	AOA	Sub-national	Option 2 (customise)	Upgrade existing	Both level-2 & level-3 (partial)	No
Benin	XOF
Botswana	BWP
Burkina Faso	XOF
Burundi	BIF
Cameroon	XAF
Cape Verde	CVE
Central African Republic	XAF
Chad	XAF
Comoros	KMF
Congo	XAF
Ivory Coast	XOF
Djibouti	DJF
Egypt	EGP
Equatorial Guinea	XAF
Eritrea	ERN
Ethiopia	ETB
Gabon	XAF
Gambia	GMD
Ghana	GHS
Guinea	GNF
Guinea-Bissau	XOF
Kenya	KES
Lesotho	LSL
Liberia	LRD
Libya	LYD
Madagascar	MGA
Malawi	MWK
Mauritania	MRU
Mauritius	MUR
Morocco	MAD
Mozambique	MZN
Namibia	NAD
Niger	XOF
Nigeria	NGN
Rwanda	RWF
Sao Tome and Principle	STN
Senegal	XOF
Seychelles	SCR
Sierra Leone	SLL
Somalia	SOS
South Africa	ZAR
South Sudan	SSP
Sudan	SDG
Eswatini	SZL
Tanzania	TZS
Togo	XOF
Tunisia	TND
Uganda	UGX
Zambia	ZMW
Zimbabwe	USD

## Sheet: Default unit cost_Furniture
Ward furniture & fixtures for neonatal unit	Unit cost_Kenya (USD)	Unit cost_Nigeria (USD)	Unit cost_Tanzania (USD)	Unit cost_Median Government agencies (USD)	Unit cost_median private distrbutors (USD)
Baby cots	218.708	186.532	194.384	194.384	350
Beds for rooming-in	546.77	279.799	777.538	546.77	350
Special mother beds-KMC	600	279.799	777.538	600	350
Chairs-KMC	336.474	81.6079	64.7948	81.6079	70
Room thermometer	800	900	1200	900	500
Room heater	60.91	66.67	64.11	64.11	90.74
Wall clock with seconds' hand	12.6178	11.6583	25.9179	12.6178	30
Bedside lamp for procedures	330.647	0	110.836	110.836	200
Emergency trolley	757.066	816.079	1597.93	816.079	1100
Medicine trolley	168.237	116.583	561.555	168.237	1100
Ordinary trolley	126.178	69.9496	138.229	126.178	180
Refrigerator with freezer compartment	420.592	228.502	2159.83	420.592	600
Medicine cabinets	210.296	209.849	604.752	210.296	375
Water distiller 5L/Hr	420.592	233.165	820.734	420.592	400
Oxygen cylinder (back up with humidifier and flow splitter)	319.65	174.874	691.145	319.65	608
Oxygen cylinder (small for transport)	243.943	65.2863	338.229	243.943	408
Measuring tape	4.20592	1.63216	0.552916	1.63216	20
Voltage stabilizer and UPS	2338.49	582.914	1150	1150	50

[truncated: 1 more sheets: Default uni cost_Devices]
